# Supplementary material for: A neonatal mouse model characterizes transmissibility of SARS-CoV-2 variants and reveals a role for ORF8
Source: Nat Commun. 2023 May 25;14:3026. doi: 10.1038/s41467-023-38783-0 (PMC10211296; doi:10.1038/s41467-023-38783-0)
Supplement: Supplementary file 4 — Source Data [file 41467_2023_38783_MOESM4_ESM.xlsx]

## Sheet: Figure 1b
Figure 1b Neonatal mouse weight
	Weight (g)
			Index Mice				Contact Mice
	Days post infection		Mouse 1	Mouse 2	Mouse 3	Mouse 4	Mouse 1	Mouse 2	Mouse 3	Mouse 4	Mouse 5	Mouse 6	Mouse 7	Mouse 8	Mouse 9
	0		3	2.6	4	3.7	2.5	2.6	2.1	2.4	4.2	3.7	3.7	4.1	2.5
	1		3.5	3.2	4.2	4.1	2.7	3.1	2.7	2.6	3.3	4.7	4.3	4.7	5.2
	2		3.8	3.6	4.7	3.5	3.5	3.6	3.1	3.4	3.6	5	4.9	4.7	5.2
	3		3.6	5.1	4.6	3.1	3.7	3.8	4.2	5.5	5.5	5.4	5.8	3.9	3.5
	4		4.5	4	3	2.9	6.4	6.6	6.2	6.6	4.6	3.9	4.5	4.5	3.6
	5						6.9	6.9	6	7.1	4.6	5.1	5
	6						6.2	6.9	5.5	6.1	4.3

## Sheet: Figure 1c
Figure 1c Neonatal mouse survival
Days post infection	Index	Contact
1
2
3	1
3	1
3	1
4	1
4		1
4		1
5		1
5		1
5		1
5		1
5		1
6		1
6		1

## Sheet: Figure 1d
Figure 1d Viral RNA titers
	Day post infection	Index				Contact
		Mouse 1	Mouse 2	Mouse 3	Mouse 4	Mouse 1	Mouse 2	Mouse 3	Mouse 4	Mouse 5	Mouse 6	Mouse 7	Mouse 8	Mouse 9
	Day 1	1	1	1	1
	Day 2	509000	1	1	10600000	1	1	1	1	1	1	1	1	1
	Day 3	30000000	20400000	11700000	14600000	1	1	1	1	1	1	1	1	3440000
	Day 4	3750000	529000	6920000		1	1	1	785000	2170000	1	1	1	17300000
	Day 5					6820000	62900000	27800000	10200000	34300000		46600000	3620000	99900000
	Day 6					7740000	6000000	14400000	7000000	13300000	17100000	16600000
	Day 7					1	578000	17800000	4880000	16000000

## Sheet: Figure 1e
Figure 1e Viral infectious titers
		Infectious titers (PFU/mL)
	Day post infection	Index				Contact
		Mouse 1	Mouse 2	Mouse 3	Mouse 4	Mouse 1	Mouse 2	Mouse 3	Mouse 4	Mouse 5	Mouse 6	Mouse 7	Mouse 8	Mouse 9
	Day 1	1000	2000	3500	3500	5	5	5	5	5	5	5	5	5
	Day 2	10000	30000	20500	21500	5	5	5	5	5	5	50	50	5
	Day 3	450	700	350	5	650	100	150	100	250	5	5	5	2500
	Day 4	5				15000	200000	15000	15000	250000	250	17000	6500	16000
	Day 5					25000	1000	2500	2000	12500	2000	8000
	Day 6					5	50
	Day 7

## Sheet: Figure 1f 
Figure 1f Immunohistochemistry of neonate mouse nasopharynx infected with SARS-CoV-2 WA-1 for 48 h
DAPI
SARS-CoV-2 N

## Sheet: Figure 2b
Figure 2b - viral loads in WA-1 infected pups
	Left: Viral burden in daily shedding samples (PFU/mL)
	Days post infection		PFU/mL mouse 1	PFU/mL mouse 2	PFU/mL mouse 3	PFU/mL mouse 4	PFU/mL mouse 5	PFU/mL mouse 6	PFU/mL mouse 7	PFU/mL mouse 8
	1		550	20000	260000	5500	4000	3550	24000	100
	2		90000	150000	95000	550000	23000	160000	19500	850000
	3		20500	1500	15000
	4
	Right: Viral burden at 2 dpi in compartments of the respiratory tract (PFU/mL)
	Compartment		PFU/mL mouse 1	PFU/mL mouse 2	PFU/mL mouse 3	PFU/mL mouse 4	PFU/mL mouse 5	PFU/mL mouse 6	PFU/mL mouse 7
	Shedding		550000	23000	160000	19500	850000	305000	360000
	URT		700000	1250000	900000	750000	900000	130000	34500
	Lungs		2000000	14000000	650000	6400000	2700000	1900	500

## Sheet: Figure 2c
Figure 2c - viral loads in Alpha infected pups
		Left: Viral burden in daily shedding samples (PFU/mL)
		Days post infection		PFU/mL mouse 1	PFU/mL mouse 2	PFU/mL mouse 3	PFU/mL mouse 4	PFU/mL mouse 5	PFU/mL mouse 6	PFU/mL mouse 7	PFU/mL mouse 8	PFU/mL mouse 9	PFU/mL mouse 10	PFU/mL mouse 11	PFU/mL mouse 12	PFU/mL mouse 13	PFU/mL mouse 14	PFU/mL mouse 15
		1		400000	300000	100000	200000	65000	280000	17500	50000	70000	30000	60000	90000	35000	185000	85000
		2		5	30000	950	250	125000	49000	40000	240000	15000	28000
		3		11000	2000	5
		4
		Right: Viral burden at 2 dpi in compartments of the respiratory tract (PFU/mL)
		Compartment		PFU/mL mouse 1	PFU/mL mouse 2	PFU/mL mouse 3	PFU/mL mouse 4	PFU/mL mouse 5	PFU/mL mouse 6	PFU/mL mouse 7	PFU/mL mouse 8	PFU/mL mouse 9	PFU/mL mouse 10	PFU/mL mouse 11	PFU/mL mouse 12	PFU/mL mouse 13
		Shedding		240000	15000	28000	5	30000	950	250	125000	49000	40000	240000	15000	28000
		URT		125000	49000	40000
		Lungs		3300	5	5

## Sheet: Figure 2d
Figure 2d - viral loads in Beta infected pups
	Left: Viral burden in daily shedding samples (PFU/mL)
	Days post infection		PFU/mL mouse 1	PFU/mL mouse 2	PFU/mL mouse 3	PFU/mL mouse 4	PFU/mL mouse 5	PFU/mL mouse 6	PFU/mL mouse 7
	1		135000	100000	265000	135000	255000	110000	115000
	2		500000	150000	40000	130000	35000	25000	150000
	3		4500	2350
	4
	Right: Viral burden at 2 dpi in compartments of the respiratory tract (PFU/mL)
	Compartment		PFU/mL mouse 1	PFU/mL mouse 2	PFU/mL mouse 3	PFU/mL mouse 4	PFU/mL mouse 5
	Shedding		40000	130000	35000	25000	150000
	URT		110000	30000	53000	13500	13000
	Lungs		19000000	5	100000	2100	3500000

## Sheet: Figure 2e
Figure 2e - viral loads in Gamma infected pups
	Left: Viral burden in daily shedding samples (PFU/mL)
	Days post infection		PFU/mL mouse 1	PFU/mL mouse 2	PFU/mL mouse 3	PFU/mL mouse 4	PFU/mL mouse 5	PFU/mL mouse 6	PFU/mL mouse 7	PFU/mL mouse 8
	1		400	7500	12500	6500	13500	25000	25500	10000
	2		12000	100000	25000	45000	16000	28000	40000	40000
	3		150	1000
	4		1150	5
	Right: Viral burden at 2 dpi in compartments of the respiratory tract (PFU/mL)
	Compartment		PFU/mL mouse 1	PFU/mL mouse 2	PFU/mL mouse 3	PFU/mL mouse 4	PFU/mL mouse 5	PFU/mL mouse 6
	Shedding		25000	45000	16000	28000	40000	40000
	URT		9000	100000	700000	3000	170000
	Lungs		3850000	2500	750000	500	3000	1400

## Sheet: Figure 2f
Figure 2f - viral loads in Delta infected pups
	Left: Viral burden in daily shedding samples (PFU/mL)
	Days post infection		PFU/mL mouse 1	PFU/mL mouse 2	PFU/mL mouse 3	PFU/mL mouse 4	PFU/mL mouse 5	PFU/mL mouse 6	PFU/mL mouse 7
	1		750	4500	300	2500	6500	450	500
	2		105000	350000	53000	125000	30000	65000	67000
	3		2500	10000
	4
	Right: Viral burden at 2 dpi in compartments of the respiratory tract (PFU/mL)
	Compartment		PFU/mL mouse 1	PFU/mL mouse 2	PFU/mL mouse 3	PFU/mL mouse 4	PFU/mL mouse 5
	Shedding		53000	125000	30000	65000	67000
	URT		125000	39500	4500	35000	135000
	Lungs		550000	600000	10500	5	5

[truncated: 22 more sheets: Figure 2g, Figure 2h , Figure 3a, Figure 3b, Figure 3c, Figure 3d, Figure 3e, Figure 3f, Figure 3g, Figure 4a, Figure 4b, Figure 4c, Figure 4d, Figure 4e, Figure 4f, Figure 4g, Figure 4h, Figure S1, Figure S2, Figure S3 …]
